# Supplementary material for: Retrospective Single Nucleotide Polymorphism Analysis of Host Resistance and Susceptibility to Ovine Johne’s Disease Using Restored FFPE DNA
Source: Int J Mol Sci. 2024 Jul 15;25(14):7748. doi: 10.3390/ijms25147748 (PMC11276633; doi:10.3390/ijms25147748)
Supplement: Supplementary file 1 [file ijms-25-07748-s001.zip]

Archive with 12 entries (12 files):
- S1 IJMS 2024.docx
- __MACOSX/._S1 IJMS 2024.docx
- S2 IJMS.docx
- __MACOSX/._S2 IJMS.docx
- S3 IJMS.docx
- __MACOSX/._S3 IJMS.docx
- S4 IJMS.docx
- __MACOSX/._S4 IJMS.docx
- S4 IJMS.pdf
- S1 IJMS 2024.pdf
- S2 IJMS.pdf
- S3 IJMS.pdf
